# Supplementary material for: Horses’ (Equus caballus) Ability to Solve Visible but Not Invisible Displacement Tasks Is Associated With Frustration Behavior and Heart Rate
Source: Front Behav Neurosci. 2021 Dec 8;15:792035. doi: 10.3389/fnbeh.2021.792035 (PMC8693624; doi:10.3389/fnbeh.2021.792035)
Supplement: Supplementary Data 1 — Data from the study summarized by horse (i.e., one line per horse). [file Table_1.XLSX]

## Sheet: Data_input
Horse_ID	Age	colour	Sex	Training_level_grouped	TrailRate	Trail number	Choice_success	Baited_side	Frustration_CT	Test1Success	Baited_side	Towards_away	Frustration_T1	Test2Success	Baited_side	Towards_away	Frustration_T2
H1	22	Not red	F	T4_5	1.6	a	1	L	0	1	L	T	0	1	R	T	0
H1	22	Not red	F	T4_5	1.6	b	1	R	0	1	R	T	0	1	L	T	0
H1	22	Not red	F	T4_5	1.6	c	1	L	0	1	L	T	0	0	R	T	1
H1	22	Not red	F	T4_5	1.6	d	1	L	0	1	L	A	0	0	R	A	1
H1	22	Not red	F	T4_5	1.6	e	1	R	0	1	L	A	0	0	R	A	1
H1	22	Not red	F	T4_5	1.6	f	1	L	0	0	R	T	0	1	L	T	1
H1	22	Not red	F	T4_5	1.6	g	1	R	0	1	L	T	1	0	R	T	1
H1	22	Not red	F	T4_5	1.6	h	1	L	0	1	R	A	0	1	L	A	0
H1	22	Not red	F	T4_5	1.6	i	1	R	0	0	R	A	1	1	L	A	0
H1	22	Not red	F	T4_5	1.6	j	1	R	0	1	R	A	0	0	L	A	0
H2	5	Not red	F	T4_5	2	a	1	R	0	0	L	T	1	0	R	T	1
H2	5	Not red	F	T4_5	2	b	1	L	0	0	R	A	1	0	L	A	1
H2	5	Not red	F	T4_5	2	c	0	R	0	1	R	T	1	1	L	T	0
H2	5	Not red	F	T4_5	2	d	1	L	0	1	L	T	0	0	R	T	0
H2	5	Not red	F	T4_5	2	e	1	R	0	1	L	T	0	1	R	T	0
H2	5	Not red	F	T4_5	2	f	1	R	0	1	L	A	0	1	R	A	0
H2	5	Not red	F	T4_5	2	g	1	L	0	1	R	A	0	0	L	A	1
H2	5	Not red	F	T4_5	2	h	0	R	1	0	L	A	1	1	R	A	0
H2	5	Not red	F	T4_5	2	i	1	L	0	1	R	T	0	0	L	T	1
H2	5	Not red	F	T4_5	2	j	1	L	0	0	R	A	1	0	L	A	1
H3	4	Not red	F	T0_2	1.7	a	1	L	0	0	L	T	0	1	R	T	0
H3	4	Not red	F	T0_2	1.7	b	1	R	0	0	L	A	0	0	R	A	1
H3	4	Not red	F	T0_2	1.7	c	1	L	0	1	L	T	0	0	R	T	1
H3	4	Not red	F	T0_2	1.7	d	1	R	0	1	R	A	0	0	L	A	1
H3	4	Not red	F	T0_2	1.7	e	1	L	0	1	R	T	0	0	L	T	0
H3	4	Not red	F	T0_2	1.7	f	1	L	0	0	L	A	1	0	R	A	0
H3	4	Not red	F	T0_2	1.7	g	1	R	0	1	L	A	0	1	R	A	0
H3	4	Not red	F	T0_2	1.7	h	1	L	0	1	R	T	0	1	L	T	0
H3	4	Not red	F	T0_2	1.7	i	1	R	0	0	R	T	0	0	L	T	1
H3	4	Not red	F	T0_2	1.7	j	1	R	0	0	R	A	1	0	L	A	1
H4	4	Not red	F	T0_2	5.1	a	1	R	0	1	R	A	0	1	L	A	0
H4	4	Not red	F	T0_2	5.1	b	1	R	0	1	R	T	0	1	L	T	0
H4	4	Not red	F	T0_2	5.1	c	1	R	0	1	L	A	0	1	R	A	0
H4	4	Not red	F	T0_2	5.1	d	1	R	0	1	L	T	0	0	R	T	0
H4	4	Not red	F	T0_2	5.1	e	1	L	0	1	R	T	0	1	L	T	0
H4	4	Not red	F	T0_2	5.1	f	0	L	0	0	R	A	1	0	L	A	1
H4	4	Not red	F	T0_2	5.1	g	1	R	0	1	L	A	0	0	R	A	0
H4	4	Not red	F	T0_2	5.1	h	1	L	0	1	R	T	0	0	L	T	1
H4	4	Not red	F	T0_2	5.1	i	1	L	0	1	L	A	0	1	R	A	1
H4	4	Not red	F	T0_2	5.1	j	1	L	0	1	L	T	0	0	R	T	1
H5	20	Not red	M	T4_5	5.3	a	1	L	0	0	L	T	0	1	R	T	0
H5	20	Not red	M	T4_5	5.3	b	1	L	0	0	L	T	1	1	R	T	1
H5	20	Not red	M	T4_5	5.3	c	1	R	0	1	R	T	1	0	L	T	0
H5	20	Not red	M	T4_5	5.3	d	1	L	0	1	L	T	0	1	R	T	0
H5	20	Not red	M	T4_5	5.3	e	1	R	0	1	L	T	0	1	R	T	0
H5	20	Not red	M	T4_5	5.3	f	1	R	0	1	R	A	0	0	L	A	1
H5	20	Not red	M	T4_5	5.3	g	1	L	0	1	L	A	0	1	R	A	0
H5	20	Not red	M	T4_5	5.3	h	1	R	0	1	R	A	0	0	L	A	1
H5	20	Not red	M	T4_5	5.3	i	1	L	0	1	R	A	0	0	L	A	1
H5	20	Not red	M	T4_5	5.3	j	1	R	0	1	R	A	0	0	L	A	0
H6	5	Not red	M	T0_2	3.1	a	1	L	0	1	R	T	0	0	L	T	1
H6	5	Not red	M	T0_2	3.1	b	1	R	0	0	R	T	1	0	L	T	1
H6	5	Not red	M	T0_2	3.1	c	1	L	0	1	L	A	0	0	R	A	1
H6	5	Not red	M	T0_2	3.1	d	1	R	0	1	R	A	0	0	L	A	0
H6	5	Not red	M	T0_2	3.1	e	1	L	0	0	L	T	1	1	R	T	0
H6	5	Not red	M	T0_2	3.1	f	1	L	0	0	L	A	0	1	R	A	0
H6	5	Not red	M	T0_2	3.1	g	1	L	0	0	L	T	1	0	R	T	1
H6	5	Not red	M	T0_2	3.1	h	1	R	0	1	R	T	0	0	L	T	1
H6	5	Not red	M	T0_2	3.1	i	1	R	0	1	L	A	0	0	R	A	0
H6	5	Not red	M	T0_2	3.1	j	1	R	0	1	R	A	0	1	L	A	0
H7	17	Red	F	T4_5	3.5	a	1	R	0	1	L	T	0	0	R	T	1
H7	17	Red	F	T4_5	3.5	b	1	R	0	1	L	T	0	0	R	T	1
H7	17	Red	F	T4_5	3.5	c	1	L	0	1	L	A	0	0	R	A	1
H7	17	Red	F	T4_5	3.5	d	0	L	0	1	R	A	0	1	L	A	0
H7	17	Red	F	T4_5	3.5	e	1	R	0	1	R	T	0	1	L	T	0
H7	17	Red	F	T4_5	3.5	f	1	R	0	1	R	T	0	1	L	T	0
H7	17	Red	F	T4_5	3.5	g	1	L	0	1	L	A	0	0	R	A	1
H7	17	Red	F	T4_5	3.5	h	1	R	0	1	R	A	0	1	L	A	1
H7	17	Red	F	T4_5	3.5	i	1	L	0	1	L	T	0	0	R	T	1
H7	17	Red	F	T4_5	3.5	j	1	L	0	0	R	A	1	1	L	A	0
H8	3	Red	F	T0_2	2.6	a	1	L	0	1	R	T	0	1	L	T	0
H8	3	Red	F	T0_2	2.6	b	1	R	0	0	R	T	1	1	L	T	0
H8	3	Red	F	T0_2	2.6	c	0	L	0	1	R	A	0	1	L	A	0
H8	3	Red	F	T0_2	2.6	d	0	R	1	1	L	T	0	0	R	T	1
H8	3	Red	F	T0_2	2.6	e	1	L	0	1	R	A	0	0	L	A	1
H8	3	Red	F	T0_2	2.6	f	1	L	0	1	L	T	0	0	R	T	1
H8	3	Red	F	T0_2	2.6	g	1	R	0	0	L	T	0	1	R	T	0
H8	3	Red	F	T0_2	2.6	h	1	R	0	0	L	A	0	1	R	A	0
H8	3	Red	F	T0_2	2.6	i	1	L	0	1	R	A	0	0	L	A	0
H8	3	Red	F	T0_2	2.6	j	1	R	0	1	L	A	0	1	R	A	0
H9	3	Red	F	T0_2	3.6	a	1	L	0	0	R	T	0	NA	NA	NA
H9	3	Red	F	T0_2	3.6	b	1	R	0	0	R	A	1	NA	NA	NA
H9	3	Red	F	T0_2	3.6	c	1	L	0	NA	NA	NA		NA	NA	NA
H9	3	Red	F	T0_2	3.6	d	1	L	0	NA	NA	NA		NA	NA	NA
H9	3	Red	F	T0_2	3.6	e	1	L	0	NA	NA	NA		NA	NA	NA
H9	3	Red	F	T0_2	3.6	f	1	R	0	NA	NA	NA		NA	NA	NA
H9	3	Red	F	T0_2	3.6	g	1	L	0	NA	NA	NA		NA	NA	NA
H9	3	Red	F	T0_2	3.6	h	0	R	1	NA	NA	NA		NA	NA	NA
H9	3	Red	F	T0_2	3.6	i	1	R	0	NA	NA	NA		NA	NA	NA
H9	3	Red	F	T0_2	3.6	j	1	R	0	NA	NA	NA		NA	NA	NA
H10	17	Not red	F	T3	4.9	a	1	R	0	0	L	T	1	0	R	T	1
H10	17	Not red	F	T3	4.9	b	1	R	0	0	R	A	1	0	L	A	1
H10	17	Not red	F	T3	4.9	c	1	L	0	1	L	T	1	0	R	T	1
H10	17	Not red	F	T3	4.9	d	1	R	0	0	L	A	1	0	R	A	0
H10	17	Not red	F	T3	4.9	e	1	L	0	1	L	T	0	1	R	T	0
H10	17	Not red	F	T3	4.9	f	1	R	0	0	R	T	0	0	L	T	1
H10	17	Not red	F	T3	4.9	g	1	L	0	0	R	A	1	0	L	A	0
H10	17	Not red	F	T3	4.9	h	1	R	0	1	L	A	1	0	R	A	0
H10	17	Not red	F	T3	4.9	i	1	L	0	1	R	T	0	0	L	T	0
H10	17	Not red	F	T3	4.9	j	1	L	0	0	R	T	1	0	L	T	0
H11	20	Not red	F	T3	2.7	a	1	L	0	1	R	T	0	0	R	T	1
H11	20	Not red	F	T3	2.7	b	1	R	0	1	R	T	0	0	L	T	1
H11	20	Not red	F	T3	2.7	c	0	L	0	1	R	A	0	0	L	A	0
H11	20	Not red	F	T3	2.7	d	1	R	0	0	L	T	1	0	R	T	1
H11	20	Not red	F	T3	2.7	e	0	L	1	0	L	T	1	0	R	T	1
H11	20	Not red	F	T3	2.7	f	1	L	1	1	L	A	0	1	R	A	1
H11	20	Not red	F	T3	2.7	g	1	R	0	1	R	A	0	0	L	A	1
H11	20	Not red	F	T3	2.7	h	1	R	0	1	L	T	0	0	R	T	0
H11	20	Not red	F	T3	2.7	i	1	L	0	1	R	A	0	0	L	A	1
H11	20	Not red	F	T3	2.7	j	1	R	0	1	L	A	0	1	R	A	1
H12	24	Not red	F	T3	3.3	a	1	R	0	1	R	T	0	0	L	T	1
H12	24	Not red	F	T3	3.3	b	1	R	0	1	R	A	0	0	L	A	1
H12	24	Not red	F	T3	3.3	c	1	L	0	1	L	T	0	1	R	T	0
H12	24	Not red	F	T3	3.3	d	1	R	0	1	R	A	0	1	L	A	0
H12	24	Not red	F	T3	3.3	e	1	L	0	0	L	T	0	0	R	T	1
H12	24	Not red	F	T3	3.3	f	0	L	0	1	L	A	0	0	R	A	1
H12	24	Not red	F	T3	3.3	g	1	R	0	1	L	T	0	0	R	T	0
H12	24	Not red	F	T3	3.3	h	1	L	0	0	L	A	0	0	R	A	1
H12	24	Not red	F	T3	3.3	i	1	L	0	1	R	T	0	0	L	T	0
H12	24	Not red	F	T3	3.3	j	1	R	0	1	R	T	0	0	L	T	0
H13	2	Not red	F	T0_2	6.5	a	1	L	0	1	R	A	0	1	L	A	0
H13	2	Not red	F	T0_2	6.5	b	1	L	0	0	L	A	0	1	R	A	0
H13	2	Not red	F	T0_2	6.5	c	1	R	0	0	L	A	1	0	R	A	0
H13	2	Not red	F	T0_2	6.5	d	1	L	0	0	L	T	1	0	R	T	1
H13	2	Not red	F	T0_2	6.5	e	1	L	0	1	L	T	0	0	R	T	0
H13	2	Not red	F	T0_2	6.5	f	0	R	1	0	R	T	1	0	L	T	0
H13	2	Not red	F	T0_2	6.5	g	0	L	1	0	R	A	0	0	L	A	0
H13	2	Not red	F	T0_2	6.5	h	1	R	0	1	L	A	0	0	R	A	1
H13	2	Not red	F	T0_2	6.5	i	1	R	0	1	R	T	0	0	L	T	1
H13	2	Not red	F	T0_2	6.5	j	1	R	0	0	R	T	1	0	L	T	1
H14	17	Not red	F	T3	6	a	1	R	0	0	R	T	1	0	L	A	0
H14	17	Not red	F	T3	6	b	1	L	0	1	R	A	0	0	L	T	1
H14	17	Not red	F	T3	6	c	1	L	0	1	L	T	0	0	R	A	1
H14	17	Not red	F	T3	6	d	1	R	0	1	L	A	0	1	R	T	1
H14	17	Not red	F	T3	6	e	0	L	0	0	R	T	1	1	L	A	0
H14	17	Not red	F	T3	6	f	1	R	0	0	R	T	1	0	L	A	1
H14	17	Not red	F	T3	6	g	1	R	0	1	R	A	0	1	L	T	0
H14	17	Not red	F	T3	6	h	1	L	0	0	L	A	0	0	R	T	1
H14	17	Not red	F	T3	6	i	1	L	0	1	L	A	0	1	R	T	0
H14	17	Not red	F	T3	6	j	1	R	0	0	L	T	1	0	R	A	1
H15	24	Not red	F	T3	2.8	a	1	L	0	1	R	T	0	1	L	T	0
H15	24	Not red	F	T3	2.8	b	1	R	0	1	R	T	0	0	L	T	1
H15	24	Not red	F	T3	2.8	c	1	L	0	1	L	A	0	1	R	A	1
H15	24	Not red	F	T3	2.8	d	1	L	0	1	R	A	0	1	L	A	0
H15	24	Not red	F	T3	2.8	e	1	L	0	1	L	T	0	1	R	T	0
H15	24	Not red	F	T3	2.8	f	1	L	0	1	R	A	0	1	L	A	0
H15	24	Not red	F	T3	2.8	g	1	R	0	1	L	T	0	0	R	T	0
H15	24	Not red	F	T3	2.8	h	1	R	0	1	R	T	0	1	L	T	0
H15	24	Not red	F	T3	2.8	i	1	R	0	1	L	A	0	1	R	A	0
H15	24	Not red	F	T3	2.8	j	1	R	0	1	L	A	0	1	R	A	0
H16	20	Red	F	T3	3.3	a	1	L	0	1	L	T	0	1	R	T	0
H16	20	Red	F	T3	3.3	b	1	L	0	1	L	A	0	1	R	A	0
H16	20	Red	F	T3	3.3	c	1	L	0	1	L	T	0	0	R	T	1
H16	20	Red	F	T3	3.3	d	1	R	0	1	L	T	0	0	R	T	1
H16	20	Red	F	T3	3.3	e	1	L	0	0	R	A	0	0	L	A	1
H16	20	Red	F	T3	3.3	f	1	R	0	1	R	A	0	0	L	A	1
H16	20	Red	F	T3	3.3	g	1	L	0	1	L	A	0	0	R	A	1
H16	20	Red	F	T3	3.3	h	1	R	0	0	R	T	1	0	L	T	1
H16	20	Red	F	T3	3.3	i	1	R	0	1	R	A	0	1	L	A	0
H16	20	Red	F	T3	3.3	j	1	R	0	1	R	T	0	0	L	T	0
H17	10	Red	F	T3	3.7	a	1	R	0	0	L	T	1	0	R	T	0
H17	10	Red	F	T3	3.7	b	1	R	0	1	L	A	0	0	R	A	1
H17	10	Red	F	T3	3.7	c	0	L	0	0	R	T	1	0	L	T	1
H17	10	Red	F	T3	3.7	d	0	R	1	1	L	T	0	NA	NA	NA
H17	10	Red	F	T3	3.7	e	1	L	0	0	L	A	0	NA	NA	NA
H17	10	Red	F	T3	3.7	f	0	R	0	0	R	A	1	NA	NA	NA
H17	10	Red	F	T3	3.7	g	1	R	0	0	R	T	1	NA	NA	NA
H17	10	Red	F	T3	3.7	h	1	L	0	0	L	A	1	NA	NA	NA
H17	10	Red	F	T3	3.7	i	0	L	1	1	R	T	1	NA	NA	NA
H17	10	Red	F	T3	3.7	j	0	L	1	1	R	A	0	NA	NA	NA
H18	10	Not red	F	T3	3.7	a	1	L	0	1	R	T	0	0	L	A	1
H18	10	Not red	F	T3	3.7	b	1	L	0	1	R	A	0	0	L	T	1
H18	10	Not red	F	T3	3.7	c	1	L	0	1	R	A	0	0	L	T	1
H18	10	Not red	F	T3	3.7	d	1	L	0	1	L	T	0	0	R	A	1
H18	10	Not red	F	T3	3.7	e	1	R	0	1	L	T	1	0	R	A	0
H18	10	Not red	F	T3	3.7	f	1	R	0	0	R	A	0	1	L	T	1
H18	10	Not red	F	T3	3.7	g	1	L	0	1	L	T	0	0	R	A	1
H18	10	Not red	F	T3	3.7	h	1	R	0	0	R	T	0	0	L	A	0
H18	10	Not red	F	T3	3.7	i	1	R	0	0	L	A	0	0	R	T	0
H18	10	Not red	F	T3	3.7	j	0	R	1	0	L	A	0	0	R	T	0
H19	15	Red	F	T3	2	a	1	R	0	1	L	A	0	1	R	A	0
H19	15	Red	F	T3	2	b	1	R	0	1	R	T	0	0	L	T	0
H19	15	Red	F	T3	2	c	1	L	0	1	L	A	0	1	R	A	0
H19	15	Red	F	T3	2	d	0	R	0	1	R	A	0	0	L	A	0
H19	15	Red	F	T3	2	e	0	L	1	0	L	A	1	0	R	A	0
H19	15	Red	F	T3	2	f	1	L	0	1	L	T	0	0	R	T	0
H19	15	Red	F	T3	2	g	1	R	0	1	R	A	0	0	L	A	0
H19	15	Red	F	T3	2	h	1	L	0	1	L	T	0	0	R	T	0
H19	15	Red	F	T3	2	i	1	L	0	0	R	T	0	1	L	T	0
H19	15	Red	F	T3	2	j	1	R	1	1	R	T	0	1	L	T	0
H20	20	Not red	M	T3	3.2	a	1	L	0	1	R	T	0	0	L	T	0
H20	20	Not red	M	T3	3.2	b	1	L	0	1	L	A	0	0	R	A	1
H20	20	Not red	M	T3	3.2	c	1	L	0	1	R	A	0	0	L	A	1
H20	20	Not red	M	T3	3.2	d	1	R	0	1	L	T	0	1	R	T	0
H20	20	Not red	M	T3	3.2	e	1	R	0	1	R	A	0	1	L	A	0
H20	20	Not red	M	T3	3.2	f	1	R	0	1	R	T	0	1	L	T	0
H20	20	Not red	M	T3	3.2	g	1	L	0	1	L	T	0	1	R	T	0
H20	20	Not red	M	T3	3.2	h	1	L	0	1	R	A	0	1	L	A	0
H20	20	Not red	M	T3	3.2	i	1	R	0	1	L	T	0	1	R	T	0
H20	20	Not red	M	T3	3.2	j	1	R	0	0	L	A	0	0	R	A	1
H21	25	Not red	M	T3	3.4	a	1	L	0	1	R	T	0	0	L	T	1
H21	25	Not red	M	T3	3.4	b	1	L	0	1	R	A	0	1	L	A	0
H21	25	Not red	M	T3	3.4	c	1	R	0	1	L	T	0	0	R	T	1
H21	25	Not red	M	T3	3.4	d	1	L	0	1	R	T	0	1	L	T	0
H21	25	Not red	M	T3	3.4	e	1	R	0	0	R	A	1	0	L	A	0
H21	25	Not red	M	T3	3.4	f	1	R	0	0	R	A	1	0	L	A	1
H21	25	Not red	M	T3	3.4	g	1	L	0	1	L	T	0	0	R	T	1
H21	25	Not red	M	T3	3.4	h	1	R	0	1	L	A	0	0	R	A	1
H21	25	Not red	M	T3	3.4	i	1	L	0	1	L	T	0	1	R	T	0
H21	25	Not red	M	T3	3.4	j	1	R	0	1	L	A	0	1	R	A	0
H22	4	Not red	M	T4_5	3.9	a	0	L	0	1	R	T	0	0	L	T	1
H22	4	Not red	M	T4_5	3.9	b	1	R	0	1	R	T	0	1	L	T	0
H22	4	Not red	M	T4_5	3.9	c	1	L	0	0	L	T	1	1	R	T	0
H22	4	Not red	M	T4_5	3.9	d	1	R	0	0	L	T	1	0	R	T	1
H22	4	Not red	M	T4_5	3.9	e	1	R	0	0	R	A	0	1	L	A	0
H22	4	Not red	M	T4_5	3.9	f	0	L	1	0	L	A	1	0	R	A	0
H22	4	Not red	M	T4_5	3.9	g	1	R	0	0	L	A	1	1	R	A	0
H22	4	Not red	M	T4_5	3.9	h	1	L	0	1	R	A	0	1	L	A	0
H22	4	Not red	M	T4_5	3.9	i	1	L	0	0	R	T	0	0	L	T	0
H22	4	Not red	M	T4_5	3.9	j	1	L	0	0	L	A	0	0	R	A	0
H23	7	Not red	F	T4_5	2	a	1	L	0	1	R	T	0	1	L	T	0
H23	7	Not red	F	T4_5	2	b	1	L	0	0	L	A	1	0	R	A	1
H23	7	Not red	F	T4_5	2	c	1	R	0	1	R	T	0	0	L	T	1
H23	7	Not red	F	T4_5	2	d	1	L	0	0	L	T	0	0	R	T	1
H23	7	Not red	F	T4_5	2	e	1	R	0	0	L	A	1	0	R	A	0
H23	7	Not red	F	T4_5	2	f	0	R	0	0	R	T	1	0	L	T	0
H23	7	Not red	F	T4_5	2	g	0	L	0	0	R	T	1	0	L	T	1
H23	7	Not red	F	T4_5	2	h	1	R	0	0	R	A	0	0	L	A	1
H23	7	Not red	F	T4_5	2	i	1	L	0	0	L	A	0	0	R	A	1
H23	7	Not red	F	T4_5	2	j	1	R	0	0	L	A	0	0	R	A	0
H24	10	Red	F	T4_5	2.3	a	1	R	0	1	L	T	0	0	R	T	1
H24	10	Red	F	T4_5	2.3	b	0	L	0	1	R	A	0	1	L	A	0
H24	10	Red	F	T4_5	2.3	c	1	L	0	1	R	T	0	0	L	T	1
H24	10	Red	F	T4_5	2.3	d	1	L	0	1	R	A	0	1	L	A	1
H24	10	Red	F	T4_5	2.3	e	1	L	0	1	R	T	0	1	L	T	0
H24	10	Red	F	T4_5	2.3	f	1	R	0	0	L	T	0	0	R	T	0
H24	10	Red	F	T4_5	2.3	g	1	L	0	1	L	A	0	1	R	A	0
H24	10	Red	F	T4_5	2.3	h	1	R	0	1	R	A	0	1	L	A	0
H24	10	Red	F	T4_5	2.3	i	1	R	0	1	L	T	0	1	R	T	0
H24	10	Red	F	T4_5	2.3	j	1	R	1	1	L	A	0	1	R	A	0
H25	18	Red	F	T3	1.2	a	0	R	0	0	L	A	1	0	R	A	1
H25	18	Red	F	T3	1.2	b	1	R	0	0	R	A	0	NA	NA	NA
H25	18	Red	F	T3	1.2	c	1	L	0	0	R	A	1	NA	NA	NA
H25	18	Red	F	T3	1.2	d	1	R	0	1	R	T	1	NA	NA	NA
H25	18	Red	F	T3	1.2	e	0	L	1	1	L	T	0	NA	NA	NA
H25	18	Red	F	T3	1.2	f	1	R	0	0	R	A	1	NA	NA	NA
H25	18	Red	F	T3	1.2	g	1	L	0	0	R	T	1	NA	NA	NA
H25	18	Red	F	T3	1.2	h	1	R	0	1	L	A	0	NA	NA	NA
H25	18	Red	F	T3	1.2	i	1	L	0	0	L	T	0	NA	NA	NA
H25	18	Red	F	T3	1.2	j	1	L	0	1	L	T	0	NA	NA	NA
H26	8	Red	F	T4_5	3.6	a	1	L	0	1	R	T	0	1	L	T	0
H26	8	Red	F	T4_5	3.6	b	1	R	0	1	L	T	0	0	R	T	1
H26	8	Red	F	T4_5	3.6	c	1	R	0	0	R	T	0	1	L	T	1
H26	8	Red	F	T4_5	3.6	d	1	L	0	1	L	A	0	0	R	A	0
H26	8	Red	F	T4_5	3.6	e	1	R	0	0	R	A	1	1	L	A	0
H26	8	Red	F	T4_5	3.6	f	0	R	0	0	L	A	1	1	R	A	0
H26	8	Red	F	T4_5	3.6	g	1	L	0	0	L	T	0	0	R	T	1
H26	8	Red	F	T4_5	3.6	h	1	R	0	1	R	A	0	0	L	A	0
H26	8	Red	F	T4_5	3.6	i	1	L	0	0	L	T	1	0	R	T	0
H26	8	Red	F	T4_5	3.6	j	1	L	0	1	R	A	0	0	L	A	0
H27	13	Red	F	T3	5.3	a	1	R	0	1	L	T	0	NA	NA	NA
H27	13	Red	F	T3	5.3	b	0	R	0	1	R	T	0	NA	NA	NA
H27	13	Red	F	T3	5.3	c	1	L	0	0	L	A	0	NA	NA	NA
H27	13	Red	F	T3	5.3	d	1	R	0	0	L	T	1	NA	NA	NA
H27	13	Red	F	T3	5.3	e	1	R	0	0	L	T	0	NA	NA	NA
H27	13	Red	F	T3	5.3	f	1	L	0	0	R	A	0	NA	NA	NA
H27	13	Red	F	T3	5.3	g	1	R	0	0	R	A	1	NA	NA	NA
H27	13	Red	F	T3	5.3	h	1	L	0	1	L	A	0	NA	NA	NA
H27	13	Red	F	T3	5.3	i	1	L	0	0	R	T	0	NA	NA	NA
H27	13	Red	F	T3	5.3	j	1	L	0	0	L	A	0	NA	NA	NA
H28	20	Red	F	T3	7.2	a	1	L	0	1	R	A	0	NA	NA	NA
H28	20	Red	F	T3	7.2	b	1	L	0	1	R	T	0	NA	NA	NA
H28	20	Red	F	T3	7.2	c	1	L	0	0	R	A	1	NA	NA	NA
H28	20	Red	F	T3	7.2	d	0	R	1	0	L	A	0	NA	NA	NA
H28	20	Red	F	T3	7.2	e	1	L	1	0	L	A	1	NA	NA	NA
H28	20	Red	F	T3	7.2	f	1	R	0	0	L	A	1	NA	NA	NA
H28	20	Red	F	T3	7.2	g	1	R	0	1	R	T	0	NA	NA	NA
H28	20	Red	F	T3	7.2	h	1	L	0	1	L	T	0	NA	NA	NA
H28	20	Red	F	T3	7.2	i	1	R	0	0	R	T	1	NA	NA	NA
H28	20	Red	F	T3	7.2	j	0	R	1	1	L	T	0	NA	NA	NA
H29	4	Not red	M	T3	11	a	1	L	0	1	L	T	0	0	R	T	1
H29	4	Not red	M	T3	11	b	1	R	0	1	R	T	0	0	L	T	1
H29	4	Not red	M	T3	11	c	1	L	0	0	L	A	0	0	R	A	1
H29	4	Not red	M	T3	11	d	1	L	0	0	R	A	1	0	R	A	0
H29	4	Not red	M	T3	11	e	1	L	0	0	L	T	0	1	R	T	0
H29	4	Not red	M	T3	11	f	1	R	0	0	L	T	1	1	L	T	0
H29	4	Not red	M	T3	11	g	1	R	0	1	R	A	0	0	L	A	1
H29	4	Not red	M	T3	11	h	0	L	0	0	L	A	1	0	R	A	1
H29	4	Not red	M	T3	11	i	1	R	0	0	R	T	0	0	L	T	0
H29	4	Not red	M	T3	11	j	1	R	0	1	R	A	0	0	L	A	0
H30	4	Not red	M	T3	3.8	a	1	R	0	1	R	A	0	0	L	A	1
H30	4	Not red	M	T3	3.8	b	1	L	0	1	L	A	0	0	R	A	1
H30	4	Not red	M	T3	3.8	c	1	R	0	0	L	T	0	0	R	T	1
H30	4	Not red	M	T3	3.8	d	1	R	0	0	R	T	0	0	L	T	1
H30	4	Not red	M	T3	3.8	e	1	R	0	0	R	A	1	0	L	A	1
H30	4	Not red	M	T3	3.8	f	1	L	0	0	R	A	1	0	L	A	1
H30	4	Not red	M	T3	3.8	g	1	L	0	1	L	T	0	0	R	T	0
H30	4	Not red	M	T3	3.8	h	1	R	0	1	R	T	1	0	L	T	0
H30	4	Not red	M	T3	3.8	i	1	L	0	0	L	A	1	0	R	A	0
H30	4	Not red	M	T3	3.8	j	1	L	0	0	L	T	0	0	R	T	1
H31	6	Not red	F	T4_5	3.4	a	1	L	0	1	R	T	0	1	L	T	0
H31	6	Not red	F	T4_5	3.4	b	1	L	0	1	R	A	0	1	L	A	0
H31	6	Not red	F	T4_5	3.4	c	1	R	0	1	L	T	0	0	R	T	1
H31	6	Not red	F	T4_5	3.4	d	1	L	0	1	L	A	0	1	R	A	0
H31	6	Not red	F	T4_5	3.4	e	1	R	0	0	R	T	0	1	L	T	0
H31	6	Not red	F	T4_5	3.4	f	1	R	0	1	R	T	0	1	L	T	0
H31	6	Not red	F	T4_5	3.4	g	1	L	0	0	R	T	0	0	L	T	0
H31	6	Not red	F	T4_5	3.4	h	1	R	0	1	L	A	0	1	R	A	0
H31	6	Not red	F	T4_5	3.4	i	1	L	0	1	L	A	0	1	R	A	0
H31	6	Not red	F	T4_5	3.4	j	1	R	0	1	L	A	0	1	R	A	0
H32	8	Red	F	T4_5	3.2	a	1	R	0	1	L	A	0	0	R	A	1
H32	8	Red	F	T4_5	3.2	b	1	L	0	1	R	A	0	0	L	A	1
H32	8	Red	F	T4_5	3.2	c	1	R	0	1	L	A	0	0	R	A	1
H32	8	Red	F	T4_5	3.2	d	1	L	0	1	L	T	0	0	R	T	0
H32	8	Red	F	T4_5	3.2	e	1	L	0	0	R	T	1	0	L	T	0
H32	8	Red	F	T4_5	3.2	f	1	R	0	1	R	T	1	0	L	T	0
H32	8	Red	F	T4_5	3.2	g	1	R	0	1	L	A	0	0	R	A	0
H32	8	Red	F	T4_5	3.2	h	1	L	0	1	L	T	0	0	R	T	1
H32	8	Red	F	T4_5	3.2	i	1	R	0	1	R	A	0	0	L	A	1
H32	8	Red	F	T4_5	3.2	j	1	L	0	1	R	T	0	0	L	T	0
H33	5	Not red	F	T3	2.8	a	1	L	0	1	R	A	0	1	L	A	0
H33	5	Not red	F	T3	2.8	b	1	L	0	1	L	A	0	0	R	A	1
H33	5	Not red	F	T3	2.8	c	1	R	0	1	R	T	0	1	L	T	0
H33	5	Not red	F	T3	2.8	d	1	L	1	1	R	A	0	1	L	A	0
H33	5	Not red	F	T3	2.8	e	1	L	0	1	L	T	0	1	R	T	0
H33	5	Not red	F	T3	2.8	f	1	R	0	1	R	A	0	1	L	A	0
H33	5	Not red	F	T3	2.8	g	1	L	0	1	L	T	0	0	R	T	1
H33	5	Not red	F	T3	2.8	h	1	R	0	1	R	A	0	1	L	A	0
H33	5	Not red	F	T3	2.8	i	1	R	0	1	L	T	0	1	R	T	0
H33	5	Not red	F	T3	2.8	j	1	R	0	1	L	T	0	0	R	T	0
H34	7	Red	F	T4_5	2.4	a	1	R	0	0	L	T	0	0	R	T	0
H34	7	Red	F	T4_5	2.4	b	1	L	0	0	L	A	1	0	R	A	1
H34	7	Red	F	T4_5	2.4	c	1	R	0	1	R	T	0	0	L	T	0
H34	7	Red	F	T4_5	2.4	d	1	L	0	1	R	T	0	0	L	T	0
H34	7	Red	F	T4_5	2.4	e	1	R	0	0	L	T	1	0	R	T	1
H34	7	Red	F	T4_5	2.4	f	1	L	0	1	R	A	0	0	L	A	1
H34	7	Red	F	T4_5	2.4	g	1	R	0	0	L	A	0	0	R	A	1
H34	7	Red	F	T4_5	2.4	h	1	L	0	1	L	T	0	0	R	T	1
H34	7	Red	F	T4_5	2.4	i	1	R	0	1	R	A	0	0	L	A	1
H34	7	Red	F	T4_5	2.4	j	1	L	0	1	R	A	0	0	L	A	0
H35	5	Not red	F	T0_2	3.3	a	1	L	0	1	R	T	0	NA	NA	NA
H35	5	Not red	F	T0_2	3.3	b	1	L	0	0	L	T	1	NA	NA	NA
H35	5	Not red	F	T0_2	3.3	c	1	R	0	0	L	A	1	NA	NA	NA
H35	5	Not red	F	T0_2	3.3	d	1	L	0	0	R	A	1	NA	NA	NA
H35	5	Not red	F	T0_2	3.3	e	1	R	0	NA	NA	NA		NA	NA	NA
H35	5	Not red	F	T0_2	3.3	f	1	R	0	NA	NA	NA		NA	NA	NA
H35	5	Not red	F	T0_2	3.3	g	1	R	0	NA	NA	NA		NA	NA	NA
H35	5	Not red	F	T0_2	3.3	h	0	L	1	NA	NA	NA		NA	NA	NA
H35	5	Not red	F	T0_2	3.3	i	1	L	0	NA	NA	NA		NA	NA	NA
H35	5	Not red	F	T0_2	3.3	j	1	R	0	NA	NA	NA		NA	NA	NA
H36	4	Not red	F	T0_2	3.7	a	1	R	0	1	L	T	0	0	R	T	0
H36	4	Not red	F	T0_2	3.7	b	0	R	0	1	L	T	0	0	R	T	0
H36	4	Not red	F	T0_2	3.7	c	1	R	0	1	R	T	0	0	L	T	1
H36	4	Not red	F	T0_2	3.7	d	1	L	0	0	L	A	1	1	R	A	0
H36	4	Not red	F	T0_2	3.7	e	1	R	0	0	R	A	1	0	L	A	1
H36	4	Not red	F	T0_2	3.7	f	1	R	0	1	R	T	0	1	L	T	0
H36	4	Not red	F	T0_2	3.7	g	1	L	0	1	L	A	0	0	R	A	1
H36	4	Not red	F	T0_2	3.7	h	1	L	0	1	L	T	0	1	R	T	0
H36	4	Not red	F	T0_2	3.7	i	1	L	0	1	R	A	0	0	L	A	0
H36	4	Not red	F	T0_2	3.7	j	1	L	0	1	R	A	0	0	L	A	0
H37	4	Not red	F	T0_2	2	a	1	L	0	0	R	A	1	0	L	A	0
H37	4	Not red	F	T0_2	2	b	1	L	0	1	R	A	1	0	L	A	0
H37	4	Not red	F	T0_2	2	c	1	L	0	1	L	T	0	0	R	T	1
H37	4	Not red	F	T0_2	2	d	1	R	0	1	R	A	0	1	L	A	1
H37	4	Not red	F	T0_2	2	e	1	L	0	1	R	A	0	0	L	A	1
H37	4	Not red	F	T0_2	2	f	0	L	1	1	L	T	0	0	R	T	0
H37	4	Not red	F	T0_2	2	g	1	R	0	1	R	T	0	0	L	T	0
H37	4	Not red	F	T0_2	2	h	1	R	0	1	L	T	0	1	R	T	1
H37	4	Not red	F	T0_2	2	i	1	R	0	1	L	T	0	0	R	T	1
H37	4	Not red	F	T0_2	2	j	1	R	0	1	L	A	0	0	R	A	1
