# Supplementary material for: Horses’ (Equus caballus) Ability to Solve Visible but Not Invisible Displacement Tasks Is Associated With Frustration Behavior and Heart Rate
Source: Front Behav Neurosci. 2021 Dec 8;15:792035. doi: 10.3389/fnbeh.2021.792035 (PMC8693624; doi:10.3389/fnbeh.2021.792035)
Supplement: Supplementary Data 2 — Data from the study by trials (i.e., each line represents one trial per horse). [file Table_2.XLSX]

## Sheet: Data_input
Horse_ID	Age	colour	Sex	Training_level	Hab_Trails_step 1	Hab_Dur_step2	Target_Trails	Target_Dur	TrailRate	Choice_success	ChoiceHR_avg	ChoiceHRmax	Test1Success	Test1HR_avg	Test1HR_max	Test2Success	Test2HR_avg	Test2HR_max
A	22	Dark_brown	F	T4	4	9	16	10	1.6	10	56	59	8	49	58	5	52	60
B	5	Black	F	T4	5	8	16	8	2	8	47	62	6	48	62	4	46	59
C	4	Dark_brown	F	T1	5	6	16	9.5	1.68421	10	58	68	5	57	61	3	57	66
D	4	Brown	F	T1	6	6	23	4.5	5.11111	9	41	48	9	42	60	5	45	67
E	20	Palomino	M	T4	12	14	21	4	5.25	10	39	52	8	42	49	5	44	53
F	5	Black	M	T2	9	12	25	8	3.125	10	46	55	6	47	NA	3	46	67
G	17	Red	F	T4	11	9	26	7.5	3.46667	9	43	63	9	46	71	5	50	67
H	3	Red	F	T0	12	14	22	8.5	2.58824	8	38	43	7	44	56	6	45	51
I	3	White_red	F	T1	12	12	18	5	3.6	9			NA	NA	NA	NA	NA	NA
J	17	Black	F	T3	4	4	22	4.5	4.88889	10	NA	NA	4	45	53	1	56	70
K	20	Black_white	F	T3	7	6	15	5.5	2.72727	8	44	57	8	46	53	2	55	61
L	24	Brown	F	T3	5	5	13	4	3.25	9	39	46	8	46	52	2	48	52
M	2	Grey_white	F	T0	5	3.5	26	4	6.5	8	45	61	4	56	72	2	61	76
N	17	Black	F	T3	3	4	15	2.5	6	9	NA	NA	5	51	69	4	48	66
O	24	White	F	T3	5	4.5	11	4	2.75	10	42	49	10	40	51	8	38	46
P	20	Red	F	T3	6	5	10	3	3.33333	10	47	53	8	48	65	3	49	66
Q	10	Yellow	F	T4	5	6.5	11	3	3.66667	5	43	51	4	38	48	NA	NA	NA
R	10	Black	F	T3	4	7.5	22	6	3.66667	9	44	55	6	43	57	1	49	69
S	15	Yellow	F	T3	6	3.5	16	8	2	8	38	48	8	48	53	4	55	69
T	20	Brown_grey	M	T3	6	4	16	5	3.2	10	NA	NA	9	48	55	6	52	56
U	25	Grey	M	T3	3	7.5	12	3.5	3.42857	10	38	46	8	45	49	4	52	66
V	4	Grey	M	T4	4	18	27	7	3.85714	8	45	60	3	48	50	5	49	64
W	7	Black	F	T5	10	20	16	8	2	8	43	56	2	46	56	1	50	71
X	10	Red	F	T4	8	7.5	15	6.5	2.30769	9	NA	NA	9	41	51	7	39	48
Y	18	Red	F	T3	18	16	10	8.5	1.17647	8	46	46	4	54	57	NA	NA	NA
Z	8	Red	F	T4	13	8.5	16	4.5	3.55556	9	39	49	5	NA	NA	4	39	54
AA	13	Red	F	T3	7	4	21	4	5.25	9	40	58	3	43	66	NA	NA	NA
BB	20	Red_vindott	F	T3	4	8	18	2.5	7.2	8	42	44	5	55	59	NA	NA	NA
CC	4	Black	M	T3	5	4.5	22	2	11	9	40	49	4	45	51	2	55	61
DD	4	Dark_brown	M	T3	7	5	17	4.5	3.77778	10	45	NA	5	47	54	0	45	68
EE	6	Black_white	F	T5	6	2.5	12	3.5	3.42857	10	45	49	8	48	60	8	45	51
FF	8	Red	F	T5	5	5.5	16	5	3.2	10	51	62	9	51	66	0	NA	NA
GG	5	Black	F	T3	4	4.5	17	6	2.83333	10	45	49	10	50	52	7	48	55
HH	7	Yellow	F	T5	8	15	24	10	2.4	10	46	58	6	50	58	0	NA	67
II	5	Black	F	T2	8	20	26	8	3.25	9	54	61	NA	NA	NA	NA	NA	NA
JJ	4	Black	F	T2	10	16	24	6.5	3.69231	9	48	55	8	49	NA	3	50	67
KK	4	Black	F	T2	12	17	16	8	2	9	49	60	9	40	55	2	51	56
